# Supplementary material for: In Situ Thai Apis mellifera Propolis Film as Potential Protective Phytopharmaceuticals Against UVB-Induced HaCaT Keratinocyte Damage
Source: Pharmaceuticals (Basel). 2026 Apr 27;19(5):680. doi: 10.3390/ph19050680 (PMC13209595; doi:10.3390/ph19050680)
Supplement: Supplementary file 1 [file pharmaceuticals-19-00680-s001.zip]

Archive with 1 entries (1 files):
- pharmaceuticals-4188490-supplementary.pdf
